# Supplementary material for: Data on Field Canals Improvement Projects for Cost Prediction Using Artificial Intelligence
Source: Data Brief. 2020 May 19;31:105688. doi: 10.1016/j.dib.2020.105688 (PMC7256293; doi:10.1016/j.dib.2020.105688)
Supplement: Supplementary file 1 [file mmc1.xml]

<?xml version="1.0" encoding="utf-8" standalone="no"?>
<data>
  <datasets>
    <author>haythamelmousalami2014@gmail.com</author>
    <type>0</type>
    <dataset>
      <value>6</value>
      <reason>Other (please explain)</reason>
      <comments>Data have been attached</comments>
    </dataset>
  </datasets>
</data>
